# Supplementary material for: Ileocolic Intussusception Due to Low-Grade Appendiceal Mucinous Neoplasm
Source: Diagnostics (Basel). 2024 Sep 14;14(18):2040. doi: 10.3390/diagnostics14182040 (PMC11431097; doi:10.3390/diagnostics14182040)
Supplement: Supplementary file 1 [file diagnostics-14-02040-s001.zip]

Archive with 1 entries (1 files):
- diagnostics-3172591-supplementary.pdf
